# Supplementary material for: miRNA expression atlas in male rat
Source: Sci Data. 2014 May 27;1:140005. doi: 10.1038/sdata.2014.5 (PMC4322570; doi:10.1038/sdata.2014.5)
Supplement: Supplementary file 1 [file sdata20145-isa1.zip]

Archive with 3 entries (3 files):
- i_Investigation.txt
- s_uehara.txt
- a_uehara.txt
