# Supplementary material for: miRNA expression atlas in male rat
Source: Sci Data. 2014 May 27;1:140005. doi: 10.1038/sdata.2014.5 (PMC4322570; doi:10.1038/sdata.2014.5)
Supplement: Supplementary file 1 [file sdata20145-isa1.zip › a_uehara.txt]

Sample Name	Protocol REF	Assay Name	Raw Data File	Comment[Data Repository]	Comment[Data Record Accession]	Comment[Data Record URL]	Protocol REF	Derived Data File	Comment[Data Repository]	Comment[Data Record Accession]	Comment[Data Record URL]
No.1_liver	RNA extraction and miRNA microarray analysis	array1	GSE52754_RAW.tar	GEO	GSE52754	http://www.ncbi.nlm.nih.gov/geo/query/acc.cgi?acc=GSE52754	Microarray data analysis	GSM1275420	GEO	GSE52754	http://www.ncbi.nlm.nih.gov/geo/query/acc.cgi?acc=GSE52754
No.1_kidney	RNA extraction and miRNA microarray analysis	array2	GSE52754_RAW.tar	GEO	GSE52754	http://www.ncbi.nlm.nih.gov/geo/query/acc.cgi?acc=GSE52754	Microarray data analysis	GSM1275421	GEO	GSE52754	http://www.ncbi.nlm.nih.gov/geo/query/acc.cgi?acc=GSE52754
No.1_lung	RNA extraction and miRNA microarray analysis	array3	GSE52754_RAW.tar	GEO	GSE52754	http://www.ncbi.nlm.nih.gov/geo/query/acc.cgi?acc=GSE52754	Microarray data analysis	GSM1275422	GEO	GSE52754	http://www.ncbi.nlm.nih.gov/geo/query/acc.cgi?acc=GSE52754
No.1_heart_atrium	RNA extraction and miRNA microarray analysis	array4	GSE52754_RAW.tar	GEO	GSE52754	http://www.ncbi.nlm.nih.gov/geo/query/acc.cgi?acc=GSE52754	Microarray data analysis	GSM1275423	GEO	GSE52754	http://www.ncbi.nlm.nih.gov/geo/query/acc.cgi?acc=GSE52754
No.1_heart_interventricular septum	RNA extraction and miRNA microarray analysis	array5	GSE52754_RAW.tar	GEO	GSE52754	http://www.ncbi.nlm.nih.gov/geo/query/acc.cgi?acc=GSE52754	Microarray data analysis	GSM1275424	GEO	GSE52754	http://www.ncbi.nlm.nih.gov/geo/query/acc.cgi?acc=GSE52754
No.2_liver	RNA extraction and miRNA microarray analysis	array6	GSE52754_RAW.tar	GEO	GSE52754	http://www.ncbi.nlm.nih.gov/geo/query/acc.cgi?acc=GSE52754	Microarray data analysis	GSM1275425	GEO	GSE52754	http://www.ncbi.nlm.nih.gov/geo/query/acc.cgi?acc=GSE52754
No.2_kidney	RNA extraction and miRNA microarray analysis	array7	GSE52754_RAW.tar	GEO	GSE52754	http://www.ncbi.nlm.nih.gov/geo/query/acc.cgi?acc=GSE52754	Microarray data analysis	GSM1275426	GEO	GSE52754	http://www.ncbi.nlm.nih.gov/geo/query/acc.cgi?acc=GSE52754
No.2_lung	RNA extraction and miRNA microarray analysis	array8	GSE52754_RAW.tar	GEO	GSE52754	http://www.ncbi.nlm.nih.gov/geo/query/acc.cgi?acc=GSE52754	Microarray data analysis	GSM1275427	GEO	GSE52754	http://www.ncbi.nlm.nih.gov/geo/query/acc.cgi?acc=GSE52754
No.2_heart_atrium	RNA extraction and miRNA microarray analysis	array9	GSE52754_RAW.tar	GEO	GSE52754	http://www.ncbi.nlm.nih.gov/geo/query/acc.cgi?acc=GSE52754	Microarray data analysis	GSM1275428	GEO	GSE52754	http://www.ncbi.nlm.nih.gov/geo/query/acc.cgi?acc=GSE52754
No.2_heart_interventricular septum	RNA extraction and miRNA microarray analysis	array10	GSE52754_RAW.tar	GEO	GSE52754	http://www.ncbi.nlm.nih.gov/geo/query/acc.cgi?acc=GSE52754	Microarray data analysis	GSM1275429	GEO	GSE52754	http://www.ncbi.nlm.nih.gov/geo/query/acc.cgi?acc=GSE52754
No.3_liver	RNA extraction and miRNA microarray analysis	array11	GSE52754_RAW.tar	GEO	GSE52754	http://www.ncbi.nlm.nih.gov/geo/query/acc.cgi?acc=GSE52754	Microarray data analysis	GSM1275430	GEO	GSE52754	http://www.ncbi.nlm.nih.gov/geo/query/acc.cgi?acc=GSE52754
No.3_kidney	RNA extraction and miRNA microarray analysis	array12	GSE52754_RAW.tar	GEO	GSE52754	http://www.ncbi.nlm.nih.gov/geo/query/acc.cgi?acc=GSE52754	Microarray data analysis	GSM1275431	GEO	GSE52754	http://www.ncbi.nlm.nih.gov/geo/query/acc.cgi?acc=GSE52754
No.3_lung	RNA extraction and miRNA microarray analysis	array13	GSE52754_RAW.tar	GEO	GSE52754	http://www.ncbi.nlm.nih.gov/geo/query/acc.cgi?acc=GSE52754	Microarray data analysis	GSM1275432	GEO	GSE52754	http://www.ncbi.nlm.nih.gov/geo/query/acc.cgi?acc=GSE52754
No.3_heart_atrium	RNA extraction and miRNA microarray analysis	array14	GSE52754_RAW.tar	GEO	GSE52754	http://www.ncbi.nlm.nih.gov/geo/query/acc.cgi?acc=GSE52754	Microarray data analysis	GSM1275433	GEO	GSE52754	http://www.ncbi.nlm.nih.gov/geo/query/acc.cgi?acc=GSE52754
No.3_heart_interventricular septum	RNA extraction and miRNA microarray analysis	array15	GSE52754_RAW.tar	GEO	GSE52754	http://www.ncbi.nlm.nih.gov/geo/query/acc.cgi?acc=GSE52754	Microarray data analysis	GSM1275434	GEO	GSE52754	http://www.ncbi.nlm.nih.gov/geo/query/acc.cgi?acc=GSE52754
No.4_liver	RNA extraction and miRNA microarray analysis	array16	GSE52754_RAW.tar	GEO	GSE52754	http://www.ncbi.nlm.nih.gov/geo/query/acc.cgi?acc=GSE52754	Microarray data analysis	GSM1275435	GEO	GSE52754	http://www.ncbi.nlm.nih.gov/geo/query/acc.cgi?acc=GSE52754
No.4_kidney	RNA extraction and miRNA microarray analysis	array17	GSE52754_RAW.tar	GEO	GSE52754	http://www.ncbi.nlm.nih.gov/geo/query/acc.cgi?acc=GSE52754	Microarray data analysis	GSM1275436	GEO	GSE52754	http://www.ncbi.nlm.nih.gov/geo/query/acc.cgi?acc=GSE52754
No.4_lung	RNA extraction and miRNA microarray analysis	array18	GSE52754_RAW.tar	GEO	GSE52754	http://www.ncbi.nlm.nih.gov/geo/query/acc.cgi?acc=GSE52754	Microarray data analysis	GSM1275437	GEO	GSE52754	http://www.ncbi.nlm.nih.gov/geo/query/acc.cgi?acc=GSE52754
No.4_heart_atrium	RNA extraction and miRNA microarray analysis	array19	GSE52754_RAW.tar	GEO	GSE52754	http://www.ncbi.nlm.nih.gov/geo/query/acc.cgi?acc=GSE52754	Microarray data analysis	GSM1275438	GEO	GSE52754	http://www.ncbi.nlm.nih.gov/geo/query/acc.cgi?acc=GSE52754
No.4_heart_interventricular septum	RNA extraction and miRNA microarray analysis	array20	GSE52754_RAW.tar	GEO	GSE52754	http://www.ncbi.nlm.nih.gov/geo/query/acc.cgi?acc=GSE52754	Microarray data analysis	GSM1275439	GEO	GSE52754	http://www.ncbi.nlm.nih.gov/geo/query/acc.cgi?acc=GSE52754
No.4_skin	RNA extraction and miRNA microarray analysis	array21	GSE52754_RAW.tar	GEO	GSE52754	http://www.ncbi.nlm.nih.gov/geo/query/acc.cgi?acc=GSE52754	Microarray data analysis	GSM1275440	GEO	GSE52754	http://www.ncbi.nlm.nih.gov/geo/query/acc.cgi?acc=GSE52754
No.4_lymph node - cervical	RNA extraction and miRNA microarray analysis	array22	GSE52754_RAW.tar	GEO	GSE52754	http://www.ncbi.nlm.nih.gov/geo/query/acc.cgi?acc=GSE52754	Microarray data analysis	GSM1275441	GEO	GSE52754	http://www.ncbi.nlm.nih.gov/geo/query/acc.cgi?acc=GSE52754
No.4_lymph node - mesenteric	RNA extraction and miRNA microarray analysis	array23	GSE52754_RAW.tar	GEO	GSE52754	http://www.ncbi.nlm.nih.gov/geo/query/acc.cgi?acc=GSE52754	Microarray data analysis	GSM1275442	GEO	GSE52754	http://www.ncbi.nlm.nih.gov/geo/query/acc.cgi?acc=GSE52754
No.4_sublingual gland	RNA extraction and miRNA microarray analysis	array24	GSE52754_RAW.tar	GEO	GSE52754	http://www.ncbi.nlm.nih.gov/geo/query/acc.cgi?acc=GSE52754	Microarray data analysis	GSM1275443	GEO	GSE52754	http://www.ncbi.nlm.nih.gov/geo/query/acc.cgi?acc=GSE52754
No.4_mandibular gland	RNA extraction and miRNA microarray analysis	array25	GSE52754_RAW.tar	GEO	GSE52754	http://www.ncbi.nlm.nih.gov/geo/query/acc.cgi?acc=GSE52754	Microarray data analysis	GSM1275444	GEO	GSE52754	http://www.ncbi.nlm.nih.gov/geo/query/acc.cgi?acc=GSE52754
No.4_parotid gland	RNA extraction and miRNA microarray analysis	array26	GSE52754_RAW.tar	GEO	GSE52754	http://www.ncbi.nlm.nih.gov/geo/query/acc.cgi?acc=GSE52754	Microarray data analysis	GSM1275445	GEO	GSE52754	http://www.ncbi.nlm.nih.gov/geo/query/acc.cgi?acc=GSE52754
No.4_thymus	RNA extraction and miRNA microarray analysis	array27	GSE52754_RAW.tar	GEO	GSE52754	http://www.ncbi.nlm.nih.gov/geo/query/acc.cgi?acc=GSE52754	Microarray data analysis	GSM1275446	GEO	GSE52754	http://www.ncbi.nlm.nih.gov/geo/query/acc.cgi?acc=GSE52754
No.4_trachea	RNA extraction and miRNA microarray analysis	array28	GSE52754_RAW.tar	GEO	GSE52754	http://www.ncbi.nlm.nih.gov/geo/query/acc.cgi?acc=GSE52754	Microarray data analysis	GSM1275447	GEO	GSE52754	http://www.ncbi.nlm.nih.gov/geo/query/acc.cgi?acc=GSE52754
No.4_thyroid	RNA extraction and miRNA microarray analysis	array29	GSE52754_RAW.tar	GEO	GSE52754	http://www.ncbi.nlm.nih.gov/geo/query/acc.cgi?acc=GSE52754	Microarray data analysis	GSM1275448	GEO	GSE52754	http://www.ncbi.nlm.nih.gov/geo/query/acc.cgi?acc=GSE52754
No.4_tongue	RNA extraction and miRNA microarray analysis	array30	GSE52754_RAW.tar	GEO	GSE52754	http://www.ncbi.nlm.nih.gov/geo/query/acc.cgi?acc=GSE52754	Microarray data analysis	GSM1275449	GEO	GSE52754	http://www.ncbi.nlm.nih.gov/geo/query/acc.cgi?acc=GSE52754
No.4_esophagus	RNA extraction and miRNA microarray analysis	array31	GSE52754_RAW.tar	GEO	GSE52754	http://www.ncbi.nlm.nih.gov/geo/query/acc.cgi?acc=GSE52754	Microarray data analysis	GSM1275450	GEO	GSE52754	http://www.ncbi.nlm.nih.gov/geo/query/acc.cgi?acc=GSE52754
No.4_stomach_anterior	RNA extraction and miRNA microarray analysis	array32	GSE52754_RAW.tar	GEO	GSE52754	http://www.ncbi.nlm.nih.gov/geo/query/acc.cgi?acc=GSE52754	Microarray data analysis	GSM1275451	GEO	GSE52754	http://www.ncbi.nlm.nih.gov/geo/query/acc.cgi?acc=GSE52754
No.4_stomach_glandular	RNA extraction and miRNA microarray analysis	array33	GSE52754_RAW.tar	GEO	GSE52754	http://www.ncbi.nlm.nih.gov/geo/query/acc.cgi?acc=GSE52754	Microarray data analysis	GSM1275452	GEO	GSE52754	http://www.ncbi.nlm.nih.gov/geo/query/acc.cgi?acc=GSE52754
No.4_duodenum	RNA extraction and miRNA microarray analysis	array34	GSE52754_RAW.tar	GEO	GSE52754	http://www.ncbi.nlm.nih.gov/geo/query/acc.cgi?acc=GSE52754	Microarray data analysis	GSM1275453	GEO	GSE52754	http://www.ncbi.nlm.nih.gov/geo/query/acc.cgi?acc=GSE52754
No.4_jejunum	RNA extraction and miRNA microarray analysis	array35	GSE52754_RAW.tar	GEO	GSE52754	http://www.ncbi.nlm.nih.gov/geo/query/acc.cgi?acc=GSE52754	Microarray data analysis	GSM1275454	GEO	GSE52754	http://www.ncbi.nlm.nih.gov/geo/query/acc.cgi?acc=GSE52754
No.4_ileum	RNA extraction and miRNA microarray analysis	array36	GSE52754_RAW.tar	GEO	GSE52754	http://www.ncbi.nlm.nih.gov/geo/query/acc.cgi?acc=GSE52754	Microarray data analysis	GSM1275455	GEO	GSE52754	http://www.ncbi.nlm.nih.gov/geo/query/acc.cgi?acc=GSE52754
No.4_cecum	RNA extraction and miRNA microarray analysis	array37	GSE52754_RAW.tar	GEO	GSE52754	http://www.ncbi.nlm.nih.gov/geo/query/acc.cgi?acc=GSE52754	Microarray data analysis	GSM1275456	GEO	GSE52754	http://www.ncbi.nlm.nih.gov/geo/query/acc.cgi?acc=GSE52754
No.4_colon	RNA extraction and miRNA microarray analysis	array38	GSE52754_RAW.tar	GEO	GSE52754	http://www.ncbi.nlm.nih.gov/geo/query/acc.cgi?acc=GSE52754	Microarray data analysis	GSM1275457	GEO	GSE52754	http://www.ncbi.nlm.nih.gov/geo/query/acc.cgi?acc=GSE52754
No.4_rectum	RNA extraction and miRNA microarray analysis	array39	GSE52754_RAW.tar	GEO	GSE52754	http://www.ncbi.nlm.nih.gov/geo/query/acc.cgi?acc=GSE52754	Microarray data analysis	GSM1275458	GEO	GSE52754	http://www.ncbi.nlm.nih.gov/geo/query/acc.cgi?acc=GSE52754
No.4_pancreas	RNA extraction and miRNA microarray analysis	array40	GSE52754_RAW.tar	GEO	GSE52754	http://www.ncbi.nlm.nih.gov/geo/query/acc.cgi?acc=GSE52754	Microarray data analysis	GSM1275459	GEO	GSE52754	http://www.ncbi.nlm.nih.gov/geo/query/acc.cgi?acc=GSE52754
No.4_spleen	RNA extraction and miRNA microarray analysis	array41	GSE52754_RAW.tar	GEO	GSE52754	http://www.ncbi.nlm.nih.gov/geo/query/acc.cgi?acc=GSE52754	Microarray data analysis	GSM1275460	GEO	GSE52754	http://www.ncbi.nlm.nih.gov/geo/query/acc.cgi?acc=GSE52754
No.4_adrenal gland	RNA extraction and miRNA microarray analysis	array42	GSE52754_RAW.tar	GEO	GSE52754	http://www.ncbi.nlm.nih.gov/geo/query/acc.cgi?acc=GSE52754	Microarray data analysis	GSM1275461	GEO	GSE52754	http://www.ncbi.nlm.nih.gov/geo/query/acc.cgi?acc=GSE52754
No.4_bladder	RNA extraction and miRNA microarray analysis	array43	GSE52754_RAW.tar	GEO	GSE52754	http://www.ncbi.nlm.nih.gov/geo/query/acc.cgi?acc=GSE52754	Microarray data analysis	GSM1275462	GEO	GSE52754	http://www.ncbi.nlm.nih.gov/geo/query/acc.cgi?acc=GSE52754
No.4_seminal vesicle	RNA extraction and miRNA microarray analysis	array44	GSE52754_RAW.tar	GEO	GSE52754	http://www.ncbi.nlm.nih.gov/geo/query/acc.cgi?acc=GSE52754	Microarray data analysis	GSM1275463	GEO	GSE52754	http://www.ncbi.nlm.nih.gov/geo/query/acc.cgi?acc=GSE52754
No.4_prostate_ventral	RNA extraction and miRNA microarray analysis	array45	GSE52754_RAW.tar	GEO	GSE52754	http://www.ncbi.nlm.nih.gov/geo/query/acc.cgi?acc=GSE52754	Microarray data analysis	GSM1275464	GEO	GSE52754	http://www.ncbi.nlm.nih.gov/geo/query/acc.cgi?acc=GSE52754
No.5_liver	RNA extraction and miRNA microarray analysis	array46	GSE52754_RAW.tar	GEO	GSE52754	http://www.ncbi.nlm.nih.gov/geo/query/acc.cgi?acc=GSE52754	Microarray data analysis	GSM1275465	GEO	GSE52754	http://www.ncbi.nlm.nih.gov/geo/query/acc.cgi?acc=GSE52754
No.5_kidney	RNA extraction and miRNA microarray analysis	array47	GSE52754_RAW.tar	GEO	GSE52754	http://www.ncbi.nlm.nih.gov/geo/query/acc.cgi?acc=GSE52754	Microarray data analysis	GSM1275466	GEO	GSE52754	http://www.ncbi.nlm.nih.gov/geo/query/acc.cgi?acc=GSE52754
No.5_lung	RNA extraction and miRNA microarray analysis	array48	GSE52754_RAW.tar	GEO	GSE52754	http://www.ncbi.nlm.nih.gov/geo/query/acc.cgi?acc=GSE52754	Microarray data analysis	GSM1275467	GEO	GSE52754	http://www.ncbi.nlm.nih.gov/geo/query/acc.cgi?acc=GSE52754
No.5_heart_atrium	RNA extraction and miRNA microarray analysis	array49	GSE52754_RAW.tar	GEO	GSE52754	http://www.ncbi.nlm.nih.gov/geo/query/acc.cgi?acc=GSE52754	Microarray data analysis	GSM1275468	GEO	GSE52754	http://www.ncbi.nlm.nih.gov/geo/query/acc.cgi?acc=GSE52754
No.5_heart_interventricular septum	RNA extraction and miRNA microarray analysis	array50	GSE52754_RAW.tar	GEO	GSE52754	http://www.ncbi.nlm.nih.gov/geo/query/acc.cgi?acc=GSE52754	Microarray data analysis	GSM1275469	GEO	GSE52754	http://www.ncbi.nlm.nih.gov/geo/query/acc.cgi?acc=GSE52754
No.5_skin	RNA extraction and miRNA microarray analysis	array51	GSE52754_RAW.tar	GEO	GSE52754	http://www.ncbi.nlm.nih.gov/geo/query/acc.cgi?acc=GSE52754	Microarray data analysis	GSM1275470	GEO	GSE52754	http://www.ncbi.nlm.nih.gov/geo/query/acc.cgi?acc=GSE52754
No.5_lymph node - cervical	RNA extraction and miRNA microarray analysis	array52	GSE52754_RAW.tar	GEO	GSE52754	http://www.ncbi.nlm.nih.gov/geo/query/acc.cgi?acc=GSE52754	Microarray data analysis	GSM1275471	GEO	GSE52754	http://www.ncbi.nlm.nih.gov/geo/query/acc.cgi?acc=GSE52754
No.5_lymph node - mesenteric	RNA extraction and miRNA microarray analysis	array53	GSE52754_RAW.tar	GEO	GSE52754	http://www.ncbi.nlm.nih.gov/geo/query/acc.cgi?acc=GSE52754	Microarray data analysis	GSM1275472	GEO	GSE52754	http://www.ncbi.nlm.nih.gov/geo/query/acc.cgi?acc=GSE52754
No.5_sublingual gland	RNA extraction and miRNA microarray analysis	array54	GSE52754_RAW.tar	GEO	GSE52754	http://www.ncbi.nlm.nih.gov/geo/query/acc.cgi?acc=GSE52754	Microarray data analysis	GSM1275473	GEO	GSE52754	http://www.ncbi.nlm.nih.gov/geo/query/acc.cgi?acc=GSE52754
No.5_mandibular gland	RNA extraction and miRNA microarray analysis	array55	GSE52754_RAW.tar	GEO	GSE52754	http://www.ncbi.nlm.nih.gov/geo/query/acc.cgi?acc=GSE52754	Microarray data analysis	GSM1275474	GEO	GSE52754	http://www.ncbi.nlm.nih.gov/geo/query/acc.cgi?acc=GSE52754
No.5_parotid gland	RNA extraction and miRNA microarray analysis	array56	GSE52754_RAW.tar	GEO	GSE52754	http://www.ncbi.nlm.nih.gov/geo/query/acc.cgi?acc=GSE52754	Microarray data analysis	GSM1275475	GEO	GSE52754	http://www.ncbi.nlm.nih.gov/geo/query/acc.cgi?acc=GSE52754
No.5_thymus	RNA extraction and miRNA microarray analysis	array57	GSE52754_RAW.tar	GEO	GSE52754	http://www.ncbi.nlm.nih.gov/geo/query/acc.cgi?acc=GSE52754	Microarray data analysis	GSM1275476	GEO	GSE52754	http://www.ncbi.nlm.nih.gov/geo/query/acc.cgi?acc=GSE52754
No.5_trachea	RNA extraction and miRNA microarray analysis	array58	GSE52754_RAW.tar	GEO	GSE52754	http://www.ncbi.nlm.nih.gov/geo/query/acc.cgi?acc=GSE52754	Microarray data analysis	GSM1275477	GEO	GSE52754	http://www.ncbi.nlm.nih.gov/geo/query/acc.cgi?acc=GSE52754
No.5_thyroid	RNA extraction and miRNA microarray analysis	array59	GSE52754_RAW.tar	GEO	GSE52754	http://www.ncbi.nlm.nih.gov/geo/query/acc.cgi?acc=GSE52754	Microarray data analysis	GSM1275478	GEO	GSE52754	http://www.ncbi.nlm.nih.gov/geo/query/acc.cgi?acc=GSE52754
No.5_tongue	RNA extraction and miRNA microarray analysis	array60	GSE52754_RAW.tar	GEO	GSE52754	http://www.ncbi.nlm.nih.gov/geo/query/acc.cgi?acc=GSE52754	Microarray data analysis	GSM1275479	GEO	GSE52754	http://www.ncbi.nlm.nih.gov/geo/query/acc.cgi?acc=GSE52754
No.5_esophagus	RNA extraction and miRNA microarray analysis	array61	GSE52754_RAW.tar	GEO	GSE52754	http://www.ncbi.nlm.nih.gov/geo/query/acc.cgi?acc=GSE52754	Microarray data analysis	GSM1275480	GEO	GSE52754	http://www.ncbi.nlm.nih.gov/geo/query/acc.cgi?acc=GSE52754
No.5_stomach_anterior	RNA extraction and miRNA microarray analysis	array62	GSE52754_RAW.tar	GEO	GSE52754	http://www.ncbi.nlm.nih.gov/geo/query/acc.cgi?acc=GSE52754	Microarray data analysis	GSM1275481	GEO	GSE52754	http://www.ncbi.nlm.nih.gov/geo/query/acc.cgi?acc=GSE52754
No.5_stomach_glandular	RNA extraction and miRNA microarray analysis	array63	GSE52754_RAW.tar	GEO	GSE52754	http://www.ncbi.nlm.nih.gov/geo/query/acc.cgi?acc=GSE52754	Microarray data analysis	GSM1275482	GEO	GSE52754	http://www.ncbi.nlm.nih.gov/geo/query/acc.cgi?acc=GSE52754
No.5_duodenum	RNA extraction and miRNA microarray analysis	array64	GSE52754_RAW.tar	GEO	GSE52754	http://www.ncbi.nlm.nih.gov/geo/query/acc.cgi?acc=GSE52754	Microarray data analysis	GSM1275483	GEO	GSE52754	http://www.ncbi.nlm.nih.gov/geo/query/acc.cgi?acc=GSE52754
No.5_jejunum	RNA extraction and miRNA microarray analysis	array65	GSE52754_RAW.tar	GEO	GSE52754	http://www.ncbi.nlm.nih.gov/geo/query/acc.cgi?acc=GSE52754	Microarray data analysis	GSM1275484	GEO	GSE52754	http://www.ncbi.nlm.nih.gov/geo/query/acc.cgi?acc=GSE52754
No.5_ileum	RNA extraction and miRNA microarray analysis	array66	GSE52754_RAW.tar	GEO	GSE52754	http://www.ncbi.nlm.nih.gov/geo/query/acc.cgi?acc=GSE52754	Microarray data analysis	GSM1275485	GEO	GSE52754	http://www.ncbi.nlm.nih.gov/geo/query/acc.cgi?acc=GSE52754
No.5_cecum	RNA extraction and miRNA microarray analysis	array67	GSE52754_RAW.tar	GEO	GSE52754	http://www.ncbi.nlm.nih.gov/geo/query/acc.cgi?acc=GSE52754	Microarray data analysis	GSM1275486	GEO	GSE52754	http://www.ncbi.nlm.nih.gov/geo/query/acc.cgi?acc=GSE52754
No.5_colon	RNA extraction and miRNA microarray analysis	array68	GSE52754_RAW.tar	GEO	GSE52754	http://www.ncbi.nlm.nih.gov/geo/query/acc.cgi?acc=GSE52754	Microarray data analysis	GSM1275487	GEO	GSE52754	http://www.ncbi.nlm.nih.gov/geo/query/acc.cgi?acc=GSE52754
No.5_rectum	RNA extraction and miRNA microarray analysis	array69	GSE52754_RAW.tar	GEO	GSE52754	http://www.ncbi.nlm.nih.gov/geo/query/acc.cgi?acc=GSE52754	Microarray data analysis	GSM1275488	GEO	GSE52754	http://www.ncbi.nlm.nih.gov/geo/query/acc.cgi?acc=GSE52754
No.5_pancreas	RNA extraction and miRNA microarray analysis	array70	GSE52754_RAW.tar	GEO	GSE52754	http://www.ncbi.nlm.nih.gov/geo/query/acc.cgi?acc=GSE52754	Microarray data analysis	GSM1275489	GEO	GSE52754	http://www.ncbi.nlm.nih.gov/geo/query/acc.cgi?acc=GSE52754
No.5_spleen	RNA extraction and miRNA microarray analysis	array71	GSE52754_RAW.tar	GEO	GSE52754	http://www.ncbi.nlm.nih.gov/geo/query/acc.cgi?acc=GSE52754	Microarray data analysis	GSM1275490	GEO	GSE52754	http://www.ncbi.nlm.nih.gov/geo/query/acc.cgi?acc=GSE52754
No.5_adrenal gland	RNA extraction and miRNA microarray analysis	array72	GSE52754_RAW.tar	GEO	GSE52754	http://www.ncbi.nlm.nih.gov/geo/query/acc.cgi?acc=GSE52754	Microarray data analysis	GSM1275491	GEO	GSE52754	http://www.ncbi.nlm.nih.gov/geo/query/acc.cgi?acc=GSE52754
No.5_bladder	RNA extraction and miRNA microarray analysis	array73	GSE52754_RAW.tar	GEO	GSE52754	http://www.ncbi.nlm.nih.gov/geo/query/acc.cgi?acc=GSE52754	Microarray data analysis	GSM1275492	GEO	GSE52754	http://www.ncbi.nlm.nih.gov/geo/query/acc.cgi?acc=GSE52754
No.5_seminal vesicle	RNA extraction and miRNA microarray analysis	array74	GSE52754_RAW.tar	GEO	GSE52754	http://www.ncbi.nlm.nih.gov/geo/query/acc.cgi?acc=GSE52754	Microarray data analysis	GSM1275493	GEO	GSE52754	http://www.ncbi.nlm.nih.gov/geo/query/acc.cgi?acc=GSE52754
No.5_prostate_ventral	RNA extraction and miRNA microarray analysis	array75	GSE52754_RAW.tar	GEO	GSE52754	http://www.ncbi.nlm.nih.gov/geo/query/acc.cgi?acc=GSE52754	Microarray data analysis	GSM1275494	GEO	GSE52754	http://www.ncbi.nlm.nih.gov/geo/query/acc.cgi?acc=GSE52754
No.5_prostate_other	RNA extraction and miRNA microarray analysis	array76	GSE52754_RAW.tar	GEO	GSE52754	http://www.ncbi.nlm.nih.gov/geo/query/acc.cgi?acc=GSE52754	Microarray data analysis	GSM1275495	GEO	GSE52754	http://www.ncbi.nlm.nih.gov/geo/query/acc.cgi?acc=GSE52754
No.6_liver	RNA extraction and miRNA microarray analysis	array77	GSE52754_RAW.tar	GEO	GSE52754	http://www.ncbi.nlm.nih.gov/geo/query/acc.cgi?acc=GSE52754	Microarray data analysis	GSM1275496	GEO	GSE52754	http://www.ncbi.nlm.nih.gov/geo/query/acc.cgi?acc=GSE52754
No.6_kidney	RNA extraction and miRNA microarray analysis	array78	GSE52754_RAW.tar	GEO	GSE52754	http://www.ncbi.nlm.nih.gov/geo/query/acc.cgi?acc=GSE52754	Microarray data analysis	GSM1275497	GEO	GSE52754	http://www.ncbi.nlm.nih.gov/geo/query/acc.cgi?acc=GSE52754
No.6_lung	RNA extraction and miRNA microarray analysis	array79	GSE52754_RAW.tar	GEO	GSE52754	http://www.ncbi.nlm.nih.gov/geo/query/acc.cgi?acc=GSE52754	Microarray data analysis	GSM1275498	GEO	GSE52754	http://www.ncbi.nlm.nih.gov/geo/query/acc.cgi?acc=GSE52754
No.6_heart_atrium	RNA extraction and miRNA microarray analysis	array80	GSE52754_RAW.tar	GEO	GSE52754	http://www.ncbi.nlm.nih.gov/geo/query/acc.cgi?acc=GSE52754	Microarray data analysis	GSM1275499	GEO	GSE52754	http://www.ncbi.nlm.nih.gov/geo/query/acc.cgi?acc=GSE52754
No.6_heart_interventricular septum	RNA extraction and miRNA microarray analysis	array81	GSE52754_RAW.tar	GEO	GSE52754	http://www.ncbi.nlm.nih.gov/geo/query/acc.cgi?acc=GSE52754	Microarray data analysis	GSM1275500	GEO	GSE52754	http://www.ncbi.nlm.nih.gov/geo/query/acc.cgi?acc=GSE52754
No.6_skin	RNA extraction and miRNA microarray analysis	array82	GSE52754_RAW.tar	GEO	GSE52754	http://www.ncbi.nlm.nih.gov/geo/query/acc.cgi?acc=GSE52754	Microarray data analysis	GSM1275501	GEO	GSE52754	http://www.ncbi.nlm.nih.gov/geo/query/acc.cgi?acc=GSE52754
No.6_lymph node - cervical	RNA extraction and miRNA microarray analysis	array83	GSE52754_RAW.tar	GEO	GSE52754	http://www.ncbi.nlm.nih.gov/geo/query/acc.cgi?acc=GSE52754	Microarray data analysis	GSM1275502	GEO	GSE52754	http://www.ncbi.nlm.nih.gov/geo/query/acc.cgi?acc=GSE52754
No.6_lymph node - mesenteric	RNA extraction and miRNA microarray analysis	array84	GSE52754_RAW.tar	GEO	GSE52754	http://www.ncbi.nlm.nih.gov/geo/query/acc.cgi?acc=GSE52754	Microarray data analysis	GSM1275503	GEO	GSE52754	http://www.ncbi.nlm.nih.gov/geo/query/acc.cgi?acc=GSE52754
No.6_sublingual gland	RNA extraction and miRNA microarray analysis	array85	GSE52754_RAW.tar	GEO	GSE52754	http://www.ncbi.nlm.nih.gov/geo/query/acc.cgi?acc=GSE52754	Microarray data analysis	GSM1275504	GEO	GSE52754	http://www.ncbi.nlm.nih.gov/geo/query/acc.cgi?acc=GSE52754
No.6_mandibular gland	RNA extraction and miRNA microarray analysis	array86	GSE52754_RAW.tar	GEO	GSE52754	http://www.ncbi.nlm.nih.gov/geo/query/acc.cgi?acc=GSE52754	Microarray data analysis	GSM1275505	GEO	GSE52754	http://www.ncbi.nlm.nih.gov/geo/query/acc.cgi?acc=GSE52754
No.6_parotid gland	RNA extraction and miRNA microarray analysis	array87	GSE52754_RAW.tar	GEO	GSE52754	http://www.ncbi.nlm.nih.gov/geo/query/acc.cgi?acc=GSE52754	Microarray data analysis	GSM1275506	GEO	GSE52754	http://www.ncbi.nlm.nih.gov/geo/query/acc.cgi?acc=GSE52754
No.6_thymus	RNA extraction and miRNA microarray analysis	array88	GSE52754_RAW.tar	GEO	GSE52754	http://www.ncbi.nlm.nih.gov/geo/query/acc.cgi?acc=GSE52754	Microarray data analysis	GSM1275507	GEO	GSE52754	http://www.ncbi.nlm.nih.gov/geo/query/acc.cgi?acc=GSE52754
No.6_trachea	RNA extraction and miRNA microarray analysis	array89	GSE52754_RAW.tar	GEO	GSE52754	http://www.ncbi.nlm.nih.gov/geo/query/acc.cgi?acc=GSE52754	Microarray data analysis	GSM1275508	GEO	GSE52754	http://www.ncbi.nlm.nih.gov/geo/query/acc.cgi?acc=GSE52754
No.6_thyroid	RNA extraction and miRNA microarray analysis	array90	GSE52754_RAW.tar	GEO	GSE52754	http://www.ncbi.nlm.nih.gov/geo/query/acc.cgi?acc=GSE52754	Microarray data analysis	GSM1275509	GEO	GSE52754	http://www.ncbi.nlm.nih.gov/geo/query/acc.cgi?acc=GSE52754
No.6_tongue	RNA extraction and miRNA microarray analysis	array91	GSE52754_RAW.tar	GEO	GSE52754	http://www.ncbi.nlm.nih.gov/geo/query/acc.cgi?acc=GSE52754	Microarray data analysis	GSM1275510	GEO	GSE52754	http://www.ncbi.nlm.nih.gov/geo/query/acc.cgi?acc=GSE52754
No.6_esophagus	RNA extraction and miRNA microarray analysis	array92	GSE52754_RAW.tar	GEO	GSE52754	http://www.ncbi.nlm.nih.gov/geo/query/acc.cgi?acc=GSE52754	Microarray data analysis	GSM1275511	GEO	GSE52754	http://www.ncbi.nlm.nih.gov/geo/query/acc.cgi?acc=GSE52754
No.6_stomach_anterior	RNA extraction and miRNA microarray analysis	array93	GSE52754_RAW.tar	GEO	GSE52754	http://www.ncbi.nlm.nih.gov/geo/query/acc.cgi?acc=GSE52754	Microarray data analysis	GSM1275512	GEO	GSE52754	http://www.ncbi.nlm.nih.gov/geo/query/acc.cgi?acc=GSE52754
No.6_stomach_glandular	RNA extraction and miRNA microarray analysis	array94	GSE52754_RAW.tar	GEO	GSE52754	http://www.ncbi.nlm.nih.gov/geo/query/acc.cgi?acc=GSE52754	Microarray data analysis	GSM1275513	GEO	GSE52754	http://www.ncbi.nlm.nih.gov/geo/query/acc.cgi?acc=GSE52754
No.6_duodenum	RNA extraction and miRNA microarray analysis	array95	GSE52754_RAW.tar	GEO	GSE52754	http://www.ncbi.nlm.nih.gov/geo/query/acc.cgi?acc=GSE52754	Microarray data analysis	GSM1275514	GEO	GSE52754	http://www.ncbi.nlm.nih.gov/geo/query/acc.cgi?acc=GSE52754
No.6_jejunum	RNA extraction and miRNA microarray analysis	array96	GSE52754_RAW.tar	GEO	GSE52754	http://www.ncbi.nlm.nih.gov/geo/query/acc.cgi?acc=GSE52754	Microarray data analysis	GSM1275515	GEO	GSE52754	http://www.ncbi.nlm.nih.gov/geo/query/acc.cgi?acc=GSE52754
No.6_ileum	RNA extraction and miRNA microarray analysis	array97	GSE52754_RAW.tar	GEO	GSE52754	http://www.ncbi.nlm.nih.gov/geo/query/acc.cgi?acc=GSE52754	Microarray data analysis	GSM1275516	GEO	GSE52754	http://www.ncbi.nlm.nih.gov/geo/query/acc.cgi?acc=GSE52754
No.6_cecum	RNA extraction and miRNA microarray analysis	array98	GSE52754_RAW.tar	GEO	GSE52754	http://www.ncbi.nlm.nih.gov/geo/query/acc.cgi?acc=GSE52754	Microarray data analysis	GSM1275517	GEO	GSE52754	http://www.ncbi.nlm.nih.gov/geo/query/acc.cgi?acc=GSE52754
No.6_colon	RNA extraction and miRNA microarray analysis	array99	GSE52754_RAW.tar	GEO	GSE52754	http://www.ncbi.nlm.nih.gov/geo/query/acc.cgi?acc=GSE52754	Microarray data analysis	GSM1275518	GEO	GSE52754	http://www.ncbi.nlm.nih.gov/geo/query/acc.cgi?acc=GSE52754
No.6_rectum	RNA extraction and miRNA microarray analysis	array100	GSE52754_RAW.tar	GEO	GSE52754	http://www.ncbi.nlm.nih.gov/geo/query/acc.cgi?acc=GSE52754	Microarray data analysis	GSM1275519	GEO	GSE52754	http://www.ncbi.nlm.nih.gov/geo/query/acc.cgi?acc=GSE52754
No.6_pancreas	RNA extraction and miRNA microarray analysis	array101	GSE52754_RAW.tar	GEO	GSE52754	http://www.ncbi.nlm.nih.gov/geo/query/acc.cgi?acc=GSE52754	Microarray data analysis	GSM1275520	GEO	GSE52754	http://www.ncbi.nlm.nih.gov/geo/query/acc.cgi?acc=GSE52754
No.6_spleen	RNA extraction and miRNA microarray analysis	array102	GSE52754_RAW.tar	GEO	GSE52754	http://www.ncbi.nlm.nih.gov/geo/query/acc.cgi?acc=GSE52754	Microarray data analysis	GSM1275521	GEO	GSE52754	http://www.ncbi.nlm.nih.gov/geo/query/acc.cgi?acc=GSE52754
No.6_adrenal gland	RNA extraction and miRNA microarray analysis	array103	GSE52754_RAW.tar	GEO	GSE52754	http://www.ncbi.nlm.nih.gov/geo/query/acc.cgi?acc=GSE52754	Microarray data analysis	GSM1275522	GEO	GSE52754	http://www.ncbi.nlm.nih.gov/geo/query/acc.cgi?acc=GSE52754
No.6_bladder	RNA extraction and miRNA microarray analysis	array104	GSE52754_RAW.tar	GEO	GSE52754	http://www.ncbi.nlm.nih.gov/geo/query/acc.cgi?acc=GSE52754	Microarray data analysis	GSM1275523	GEO	GSE52754	http://www.ncbi.nlm.nih.gov/geo/query/acc.cgi?acc=GSE52754
No.6_seminal vesicle	RNA extraction and miRNA microarray analysis	array105	GSE52754_RAW.tar	GEO	GSE52754	http://www.ncbi.nlm.nih.gov/geo/query/acc.cgi?acc=GSE52754	Microarray data analysis	GSM1275524	GEO	GSE52754	http://www.ncbi.nlm.nih.gov/geo/query/acc.cgi?acc=GSE52754
No.6_prostate_ventral	RNA extraction and miRNA microarray analysis	array106	GSE52754_RAW.tar	GEO	GSE52754	http://www.ncbi.nlm.nih.gov/geo/query/acc.cgi?acc=GSE52754	Microarray data analysis	GSM1275525	GEO	GSE52754	http://www.ncbi.nlm.nih.gov/geo/query/acc.cgi?acc=GSE52754
No.4_prostate_other	RNA extraction and miRNA microarray analysis	array107	GSE52754_RAW.tar	GEO	GSE52754	http://www.ncbi.nlm.nih.gov/geo/query/acc.cgi?acc=GSE52754	Microarray data analysis	GSM1275526	GEO	GSE52754	http://www.ncbi.nlm.nih.gov/geo/query/acc.cgi?acc=GSE52754
No.4_testicle	RNA extraction and miRNA microarray analysis	array108	GSE52754_RAW.tar	GEO	GSE52754	http://www.ncbi.nlm.nih.gov/geo/query/acc.cgi?acc=GSE52754	Microarray data analysis	GSM1275527	GEO	GSE52754	http://www.ncbi.nlm.nih.gov/geo/query/acc.cgi?acc=GSE52754
No.4_epididymis	RNA extraction and miRNA microarray analysis	array109	GSE52754_RAW.tar	GEO	GSE52754	http://www.ncbi.nlm.nih.gov/geo/query/acc.cgi?acc=GSE52754	Microarray data analysis	GSM1275528	GEO	GSE52754	http://www.ncbi.nlm.nih.gov/geo/query/acc.cgi?acc=GSE52754
No.4_eyeball	RNA extraction and miRNA microarray analysis	array110	GSE52754_RAW.tar	GEO	GSE52754	http://www.ncbi.nlm.nih.gov/geo/query/acc.cgi?acc=GSE52754	Microarray data analysis	GSM1275529	GEO	GSE52754	http://www.ncbi.nlm.nih.gov/geo/query/acc.cgi?acc=GSE52754
No.4_Harderian gland	RNA extraction and miRNA microarray analysis	array111	GSE52754_RAW.tar	GEO	GSE52754	http://www.ncbi.nlm.nih.gov/geo/query/acc.cgi?acc=GSE52754	Microarray data analysis	GSM1275530	GEO	GSE52754	http://www.ncbi.nlm.nih.gov/geo/query/acc.cgi?acc=GSE52754
No.4_optic nerve	RNA extraction and miRNA microarray analysis	array112	GSE52754_RAW.tar	GEO	GSE52754	http://www.ncbi.nlm.nih.gov/geo/query/acc.cgi?acc=GSE52754	Microarray data analysis	GSM1275531	GEO	GSE52754	http://www.ncbi.nlm.nih.gov/geo/query/acc.cgi?acc=GSE52754
No.4_cerebrum_cerebral cortex	RNA extraction and miRNA microarray analysis	array113	GSE52754_RAW.tar	GEO	GSE52754	http://www.ncbi.nlm.nih.gov/geo/query/acc.cgi?acc=GSE52754	Microarray data analysis	GSM1275532	GEO	GSE52754	http://www.ncbi.nlm.nih.gov/geo/query/acc.cgi?acc=GSE52754
No.4_cerebrum_hippocampus	RNA extraction and miRNA microarray analysis	array114	GSE52754_RAW.tar	GEO	GSE52754	http://www.ncbi.nlm.nih.gov/geo/query/acc.cgi?acc=GSE52754	Microarray data analysis	GSM1275533	GEO	GSE52754	http://www.ncbi.nlm.nih.gov/geo/query/acc.cgi?acc=GSE52754
No.4_cerebrum_Thalamus	RNA extraction and miRNA microarray analysis	array115	GSE52754_RAW.tar	GEO	GSE52754	http://www.ncbi.nlm.nih.gov/geo/query/acc.cgi?acc=GSE52754	Microarray data analysis	GSM1275534	GEO	GSE52754	http://www.ncbi.nlm.nih.gov/geo/query/acc.cgi?acc=GSE52754
No.4_cerebellum	RNA extraction and miRNA microarray analysis	array116	GSE52754_RAW.tar	GEO	GSE52754	http://www.ncbi.nlm.nih.gov/geo/query/acc.cgi?acc=GSE52754	Microarray data analysis	GSM1275535	GEO	GSE52754	http://www.ncbi.nlm.nih.gov/geo/query/acc.cgi?acc=GSE52754
No.4_medulla oblongata	RNA extraction and miRNA microarray analysis	array117	GSE52754_RAW.tar	GEO	GSE52754	http://www.ncbi.nlm.nih.gov/geo/query/acc.cgi?acc=GSE52754	Microarray data analysis	GSM1275536	GEO	GSE52754	http://www.ncbi.nlm.nih.gov/geo/query/acc.cgi?acc=GSE52754
No.4_Pituitary gland	RNA extraction and miRNA microarray analysis	array118	GSE52754_RAW.tar	GEO	GSE52754	http://www.ncbi.nlm.nih.gov/geo/query/acc.cgi?acc=GSE52754	Microarray data analysis	GSM1275537	GEO	GSE52754	http://www.ncbi.nlm.nih.gov/geo/query/acc.cgi?acc=GSE52754
No.4_spinal cord_cervical	RNA extraction and miRNA microarray analysis	array119	GSE52754_RAW.tar	GEO	GSE52754	http://www.ncbi.nlm.nih.gov/geo/query/acc.cgi?acc=GSE52754	Microarray data analysis	GSM1275538	GEO	GSE52754	http://www.ncbi.nlm.nih.gov/geo/query/acc.cgi?acc=GSE52754
No.4_spinal cord_pectoral	RNA extraction and miRNA microarray analysis	array120	GSE52754_RAW.tar	GEO	GSE52754	http://www.ncbi.nlm.nih.gov/geo/query/acc.cgi?acc=GSE52754	Microarray data analysis	GSM1275539	GEO	GSE52754	http://www.ncbi.nlm.nih.gov/geo/query/acc.cgi?acc=GSE52754
No.4_spinal cord_pars lumbalis	RNA extraction and miRNA microarray analysis	array121	GSE52754_RAW.tar	GEO	GSE52754	http://www.ncbi.nlm.nih.gov/geo/query/acc.cgi?acc=GSE52754	Microarray data analysis	GSM1275540	GEO	GSE52754	http://www.ncbi.nlm.nih.gov/geo/query/acc.cgi?acc=GSE52754
No.4_femoris muscle	RNA extraction and miRNA microarray analysis	array122	GSE52754_RAW.tar	GEO	GSE52754	http://www.ncbi.nlm.nih.gov/geo/query/acc.cgi?acc=GSE52754	Microarray data analysis	GSM1275541	GEO	GSE52754	http://www.ncbi.nlm.nih.gov/geo/query/acc.cgi?acc=GSE52754
No.4_gastrocnemial muscle	RNA extraction and miRNA microarray analysis	array123	GSE52754_RAW.tar	GEO	GSE52754	http://www.ncbi.nlm.nih.gov/geo/query/acc.cgi?acc=GSE52754	Microarray data analysis	GSM1275542	GEO	GSE52754	http://www.ncbi.nlm.nih.gov/geo/query/acc.cgi?acc=GSE52754
No.4_musculus soleus	RNA extraction and miRNA microarray analysis	array124	GSE52754_RAW.tar	GEO	GSE52754	http://www.ncbi.nlm.nih.gov/geo/query/acc.cgi?acc=GSE52754	Microarray data analysis	GSM1275543	GEO	GSE52754	http://www.ncbi.nlm.nih.gov/geo/query/acc.cgi?acc=GSE52754
No.4_ischial nerve	RNA extraction and miRNA microarray analysis	array125	GSE52754_RAW.tar	GEO	GSE52754	http://www.ncbi.nlm.nih.gov/geo/query/acc.cgi?acc=GSE52754	Microarray data analysis	GSM1275544	GEO	GSE52754	http://www.ncbi.nlm.nih.gov/geo/query/acc.cgi?acc=GSE52754
No.4_interseptum	RNA extraction and miRNA microarray analysis	array126	GSE52754_RAW.tar	GEO	GSE52754	http://www.ncbi.nlm.nih.gov/geo/query/acc.cgi?acc=GSE52754	Microarray data analysis	GSM1275545	GEO	GSE52754	http://www.ncbi.nlm.nih.gov/geo/query/acc.cgi?acc=GSE52754
No.4_bone marrow	RNA extraction and miRNA microarray analysis	array127	GSE52754_RAW.tar	GEO	GSE52754	http://www.ncbi.nlm.nih.gov/geo/query/acc.cgi?acc=GSE52754	Microarray data analysis	GSM1275546	GEO	GSE52754	http://www.ncbi.nlm.nih.gov/geo/query/acc.cgi?acc=GSE52754
No.4_aorta	RNA extraction and miRNA microarray analysis	array128	GSE52754_RAW.tar	GEO	GSE52754	http://www.ncbi.nlm.nih.gov/geo/query/acc.cgi?acc=GSE52754	Microarray data analysis	GSM1275547	GEO	GSE52754	http://www.ncbi.nlm.nih.gov/geo/query/acc.cgi?acc=GSE52754
No.4_vein	RNA extraction and miRNA microarray analysis	array129	GSE52754_RAW.tar	GEO	GSE52754	http://www.ncbi.nlm.nih.gov/geo/query/acc.cgi?acc=GSE52754	Microarray data analysis	GSM1275548	GEO	GSE52754	http://www.ncbi.nlm.nih.gov/geo/query/acc.cgi?acc=GSE52754
No.4_white adipose tissue	RNA extraction and miRNA microarray analysis	array130	GSE52754_RAW.tar	GEO	GSE52754	http://www.ncbi.nlm.nih.gov/geo/query/acc.cgi?acc=GSE52754	Microarray data analysis	GSM1275549	GEO	GSE52754	http://www.ncbi.nlm.nih.gov/geo/query/acc.cgi?acc=GSE52754
No.4_brown adipose tissue	RNA extraction and miRNA microarray analysis	array131	GSE52754_RAW.tar	GEO	GSE52754	http://www.ncbi.nlm.nih.gov/geo/query/acc.cgi?acc=GSE52754	Microarray data analysis	GSM1275550	GEO	GSE52754	http://www.ncbi.nlm.nih.gov/geo/query/acc.cgi?acc=GSE52754
No.5_testicle	RNA extraction and miRNA microarray analysis	array132	GSE52754_RAW.tar	GEO	GSE52754	http://www.ncbi.nlm.nih.gov/geo/query/acc.cgi?acc=GSE52754	Microarray data analysis	GSM1275551	GEO	GSE52754	http://www.ncbi.nlm.nih.gov/geo/query/acc.cgi?acc=GSE52754
No.5_epididymis	RNA extraction and miRNA microarray analysis	array133	GSE52754_RAW.tar	GEO	GSE52754	http://www.ncbi.nlm.nih.gov/geo/query/acc.cgi?acc=GSE52754	Microarray data analysis	GSM1275552	GEO	GSE52754	http://www.ncbi.nlm.nih.gov/geo/query/acc.cgi?acc=GSE52754
No.5_eyeball	RNA extraction and miRNA microarray analysis	array134	GSE52754_RAW.tar	GEO	GSE52754	http://www.ncbi.nlm.nih.gov/geo/query/acc.cgi?acc=GSE52754	Microarray data analysis	GSM1275553	GEO	GSE52754	http://www.ncbi.nlm.nih.gov/geo/query/acc.cgi?acc=GSE52754
No.5_Harderian gland	RNA extraction and miRNA microarray analysis	array135	GSE52754_RAW.tar	GEO	GSE52754	http://www.ncbi.nlm.nih.gov/geo/query/acc.cgi?acc=GSE52754	Microarray data analysis	GSM1275554	GEO	GSE52754	http://www.ncbi.nlm.nih.gov/geo/query/acc.cgi?acc=GSE52754
No.5_optic nerve	RNA extraction and miRNA microarray analysis	array136	GSE52754_RAW.tar	GEO	GSE52754	http://www.ncbi.nlm.nih.gov/geo/query/acc.cgi?acc=GSE52754	Microarray data analysis	GSM1275555	GEO	GSE52754	http://www.ncbi.nlm.nih.gov/geo/query/acc.cgi?acc=GSE52754
No.5_cerebrum_cerebral cortex	RNA extraction and miRNA microarray analysis	array137	GSE52754_RAW.tar	GEO	GSE52754	http://www.ncbi.nlm.nih.gov/geo/query/acc.cgi?acc=GSE52754	Microarray data analysis	GSM1275556	GEO	GSE52754	http://www.ncbi.nlm.nih.gov/geo/query/acc.cgi?acc=GSE52754
No.5_cerebrum_hippocampus	RNA extraction and miRNA microarray analysis	array138	GSE52754_RAW.tar	GEO	GSE52754	http://www.ncbi.nlm.nih.gov/geo/query/acc.cgi?acc=GSE52754	Microarray data analysis	GSM1275557	GEO	GSE52754	http://www.ncbi.nlm.nih.gov/geo/query/acc.cgi?acc=GSE52754
No.5_cerebrum_Thalamus	RNA extraction and miRNA microarray analysis	array139	GSE52754_RAW.tar	GEO	GSE52754	http://www.ncbi.nlm.nih.gov/geo/query/acc.cgi?acc=GSE52754	Microarray data analysis	GSM1275558	GEO	GSE52754	http://www.ncbi.nlm.nih.gov/geo/query/acc.cgi?acc=GSE52754
No.5_cerebellum	RNA extraction and miRNA microarray analysis	array140	GSE52754_RAW.tar	GEO	GSE52754	http://www.ncbi.nlm.nih.gov/geo/query/acc.cgi?acc=GSE52754	Microarray data analysis	GSM1275559	GEO	GSE52754	http://www.ncbi.nlm.nih.gov/geo/query/acc.cgi?acc=GSE52754
No.5_medulla oblongata	RNA extraction and miRNA microarray analysis	array141	GSE52754_RAW.tar	GEO	GSE52754	http://www.ncbi.nlm.nih.gov/geo/query/acc.cgi?acc=GSE52754	Microarray data analysis	GSM1275560	GEO	GSE52754	http://www.ncbi.nlm.nih.gov/geo/query/acc.cgi?acc=GSE52754
No.5_Pituitary gland	RNA extraction and miRNA microarray analysis	array142	GSE52754_RAW.tar	GEO	GSE52754	http://www.ncbi.nlm.nih.gov/geo/query/acc.cgi?acc=GSE52754	Microarray data analysis	GSM1275561	GEO	GSE52754	http://www.ncbi.nlm.nih.gov/geo/query/acc.cgi?acc=GSE52754
No.5_spinal cord_cervical	RNA extraction and miRNA microarray analysis	array143	GSE52754_RAW.tar	GEO	GSE52754	http://www.ncbi.nlm.nih.gov/geo/query/acc.cgi?acc=GSE52754	Microarray data analysis	GSM1275562	GEO	GSE52754	http://www.ncbi.nlm.nih.gov/geo/query/acc.cgi?acc=GSE52754
No.5_spinal cord_pectoral	RNA extraction and miRNA microarray analysis	array144	GSE52754_RAW.tar	GEO	GSE52754	http://www.ncbi.nlm.nih.gov/geo/query/acc.cgi?acc=GSE52754	Microarray data analysis	GSM1275563	GEO	GSE52754	http://www.ncbi.nlm.nih.gov/geo/query/acc.cgi?acc=GSE52754
No.5_spinal cord_pars lumbalis	RNA extraction and miRNA microarray analysis	array145	GSE52754_RAW.tar	GEO	GSE52754	http://www.ncbi.nlm.nih.gov/geo/query/acc.cgi?acc=GSE52754	Microarray data analysis	GSM1275564	GEO	GSE52754	http://www.ncbi.nlm.nih.gov/geo/query/acc.cgi?acc=GSE52754
No.5_femoris muscle	RNA extraction and miRNA microarray analysis	array146	GSE52754_RAW.tar	GEO	GSE52754	http://www.ncbi.nlm.nih.gov/geo/query/acc.cgi?acc=GSE52754	Microarray data analysis	GSM1275565	GEO	GSE52754	http://www.ncbi.nlm.nih.gov/geo/query/acc.cgi?acc=GSE52754
No.5_gastrocnemial muscle	RNA extraction and miRNA microarray analysis	array147	GSE52754_RAW.tar	GEO	GSE52754	http://www.ncbi.nlm.nih.gov/geo/query/acc.cgi?acc=GSE52754	Microarray data analysis	GSM1275566	GEO	GSE52754	http://www.ncbi.nlm.nih.gov/geo/query/acc.cgi?acc=GSE52754
No.5_musculus soleus	RNA extraction and miRNA microarray analysis	array148	GSE52754_RAW.tar	GEO	GSE52754	http://www.ncbi.nlm.nih.gov/geo/query/acc.cgi?acc=GSE52754	Microarray data analysis	GSM1275567	GEO	GSE52754	http://www.ncbi.nlm.nih.gov/geo/query/acc.cgi?acc=GSE52754
No.5_ischial nerve	RNA extraction and miRNA microarray analysis	array149	GSE52754_RAW.tar	GEO	GSE52754	http://www.ncbi.nlm.nih.gov/geo/query/acc.cgi?acc=GSE52754	Microarray data analysis	GSM1275568	GEO	GSE52754	http://www.ncbi.nlm.nih.gov/geo/query/acc.cgi?acc=GSE52754
No.5_interseptum	RNA extraction and miRNA microarray analysis	array150	GSE52754_RAW.tar	GEO	GSE52754	http://www.ncbi.nlm.nih.gov/geo/query/acc.cgi?acc=GSE52754	Microarray data analysis	GSM1275569	GEO	GSE52754	http://www.ncbi.nlm.nih.gov/geo/query/acc.cgi?acc=GSE52754
No.5_bone marrow	RNA extraction and miRNA microarray analysis	array151	GSE52754_RAW.tar	GEO	GSE52754	http://www.ncbi.nlm.nih.gov/geo/query/acc.cgi?acc=GSE52754	Microarray data analysis	GSM1275570	GEO	GSE52754	http://www.ncbi.nlm.nih.gov/geo/query/acc.cgi?acc=GSE52754
No.5_aorta	RNA extraction and miRNA microarray analysis	array152	GSE52754_RAW.tar	GEO	GSE52754	http://www.ncbi.nlm.nih.gov/geo/query/acc.cgi?acc=GSE52754	Microarray data analysis	GSM1275571	GEO	GSE52754	http://www.ncbi.nlm.nih.gov/geo/query/acc.cgi?acc=GSE52754
No.5_vein	RNA extraction and miRNA microarray analysis	array153	GSE52754_RAW.tar	GEO	GSE52754	http://www.ncbi.nlm.nih.gov/geo/query/acc.cgi?acc=GSE52754	Microarray data analysis	GSM1275572	GEO	GSE52754	http://www.ncbi.nlm.nih.gov/geo/query/acc.cgi?acc=GSE52754
No.5_white adipose tissue	RNA extraction and miRNA microarray analysis	array154	GSE52754_RAW.tar	GEO	GSE52754	http://www.ncbi.nlm.nih.gov/geo/query/acc.cgi?acc=GSE52754	Microarray data analysis	GSM1275573	GEO	GSE52754	http://www.ncbi.nlm.nih.gov/geo/query/acc.cgi?acc=GSE52754
No.5_brown adipose tissue	RNA extraction and miRNA microarray analysis	array155	GSE52754_RAW.tar	GEO	GSE52754	http://www.ncbi.nlm.nih.gov/geo/query/acc.cgi?acc=GSE52754	Microarray data analysis	GSM1275574	GEO	GSE52754	http://www.ncbi.nlm.nih.gov/geo/query/acc.cgi?acc=GSE52754
No.6_prostate_other	RNA extraction and miRNA microarray analysis	array156	GSE52754_RAW.tar	GEO	GSE52754	http://www.ncbi.nlm.nih.gov/geo/query/acc.cgi?acc=GSE52754	Microarray data analysis	GSM1275575	GEO	GSE52754	http://www.ncbi.nlm.nih.gov/geo/query/acc.cgi?acc=GSE52754
No.6_testicle	RNA extraction and miRNA microarray analysis	array157	GSE52754_RAW.tar	GEO	GSE52754	http://www.ncbi.nlm.nih.gov/geo/query/acc.cgi?acc=GSE52754	Microarray data analysis	GSM1275576	GEO	GSE52754	http://www.ncbi.nlm.nih.gov/geo/query/acc.cgi?acc=GSE52754
No.6_epididymis	RNA extraction and miRNA microarray analysis	array158	GSE52754_RAW.tar	GEO	GSE52754	http://www.ncbi.nlm.nih.gov/geo/query/acc.cgi?acc=GSE52754	Microarray data analysis	GSM1275577	GEO	GSE52754	http://www.ncbi.nlm.nih.gov/geo/query/acc.cgi?acc=GSE52754
No.6_eyeball	RNA extraction and miRNA microarray analysis	array159	GSE52754_RAW.tar	GEO	GSE52754	http://www.ncbi.nlm.nih.gov/geo/query/acc.cgi?acc=GSE52754	Microarray data analysis	GSM1275578	GEO	GSE52754	http://www.ncbi.nlm.nih.gov/geo/query/acc.cgi?acc=GSE52754
No.6_Harderian gland	RNA extraction and miRNA microarray analysis	array160	GSE52754_RAW.tar	GEO	GSE52754	http://www.ncbi.nlm.nih.gov/geo/query/acc.cgi?acc=GSE52754	Microarray data analysis	GSM1275579	GEO	GSE52754	http://www.ncbi.nlm.nih.gov/geo/query/acc.cgi?acc=GSE52754
No.6_optic nerve	RNA extraction and miRNA microarray analysis	array161	GSE52754_RAW.tar	GEO	GSE52754	http://www.ncbi.nlm.nih.gov/geo/query/acc.cgi?acc=GSE52754	Microarray data analysis	GSM1275580	GEO	GSE52754	http://www.ncbi.nlm.nih.gov/geo/query/acc.cgi?acc=GSE52754
No.6_cerebrum_cerebral cortex	RNA extraction and miRNA microarray analysis	array162	GSE52754_RAW.tar	GEO	GSE52754	http://www.ncbi.nlm.nih.gov/geo/query/acc.cgi?acc=GSE52754	Microarray data analysis	GSM1275581	GEO	GSE52754	http://www.ncbi.nlm.nih.gov/geo/query/acc.cgi?acc=GSE52754
No.6_cerebrum_hippocampus	RNA extraction and miRNA microarray analysis	array163	GSE52754_RAW.tar	GEO	GSE52754	http://www.ncbi.nlm.nih.gov/geo/query/acc.cgi?acc=GSE52754	Microarray data analysis	GSM1275582	GEO	GSE52754	http://www.ncbi.nlm.nih.gov/geo/query/acc.cgi?acc=GSE52754
No.6_cerebrum_Thalamus	RNA extraction and miRNA microarray analysis	array164	GSE52754_RAW.tar	GEO	GSE52754	http://www.ncbi.nlm.nih.gov/geo/query/acc.cgi?acc=GSE52754	Microarray data analysis	GSM1275583	GEO	GSE52754	http://www.ncbi.nlm.nih.gov/geo/query/acc.cgi?acc=GSE52754
No.6_cerebellum	RNA extraction and miRNA microarray analysis	array165	GSE52754_RAW.tar	GEO	GSE52754	http://www.ncbi.nlm.nih.gov/geo/query/acc.cgi?acc=GSE52754	Microarray data analysis	GSM1275584	GEO	GSE52754	http://www.ncbi.nlm.nih.gov/geo/query/acc.cgi?acc=GSE52754
No.6_medulla oblongata	RNA extraction and miRNA microarray analysis	array166	GSE52754_RAW.tar	GEO	GSE52754	http://www.ncbi.nlm.nih.gov/geo/query/acc.cgi?acc=GSE52754	Microarray data analysis	GSM1275585	GEO	GSE52754	http://www.ncbi.nlm.nih.gov/geo/query/acc.cgi?acc=GSE52754
No.6_Pituitary gland	RNA extraction and miRNA microarray analysis	array167	GSE52754_RAW.tar	GEO	GSE52754	http://www.ncbi.nlm.nih.gov/geo/query/acc.cgi?acc=GSE52754	Microarray data analysis	GSM1275586	GEO	GSE52754	http://www.ncbi.nlm.nih.gov/geo/query/acc.cgi?acc=GSE52754
No.6_spinal cord_cervical	RNA extraction and miRNA microarray analysis	array168	GSE52754_RAW.tar	GEO	GSE52754	http://www.ncbi.nlm.nih.gov/geo/query/acc.cgi?acc=GSE52754	Microarray data analysis	GSM1275587	GEO	GSE52754	http://www.ncbi.nlm.nih.gov/geo/query/acc.cgi?acc=GSE52754
No.6_spinal cord_pectoral	RNA extraction and miRNA microarray analysis	array169	GSE52754_RAW.tar	GEO	GSE52754	http://www.ncbi.nlm.nih.gov/geo/query/acc.cgi?acc=GSE52754	Microarray data analysis	GSM1275588	GEO	GSE52754	http://www.ncbi.nlm.nih.gov/geo/query/acc.cgi?acc=GSE52754
No.6_spinal cord_pars lumbalis	RNA extraction and miRNA microarray analysis	array170	GSE52754_RAW.tar	GEO	GSE52754	http://www.ncbi.nlm.nih.gov/geo/query/acc.cgi?acc=GSE52754	Microarray data analysis	GSM1275589	GEO	GSE52754	http://www.ncbi.nlm.nih.gov/geo/query/acc.cgi?acc=GSE52754
No.6_femoris muscle	RNA extraction and miRNA microarray analysis	array171	GSE52754_RAW.tar	GEO	GSE52754	http://www.ncbi.nlm.nih.gov/geo/query/acc.cgi?acc=GSE52754	Microarray data analysis	GSM1275590	GEO	GSE52754	http://www.ncbi.nlm.nih.gov/geo/query/acc.cgi?acc=GSE52754
No.6_gastrocnemial muscle	RNA extraction and miRNA microarray analysis	array172	GSE52754_RAW.tar	GEO	GSE52754	http://www.ncbi.nlm.nih.gov/geo/query/acc.cgi?acc=GSE52754	Microarray data analysis	GSM1275591	GEO	GSE52754	http://www.ncbi.nlm.nih.gov/geo/query/acc.cgi?acc=GSE52754
No.6_musculus soleus	RNA extraction and miRNA microarray analysis	array173	GSE52754_RAW.tar	GEO	GSE52754	http://www.ncbi.nlm.nih.gov/geo/query/acc.cgi?acc=GSE52754	Microarray data analysis	GSM1275592	GEO	GSE52754	http://www.ncbi.nlm.nih.gov/geo/query/acc.cgi?acc=GSE52754
No.6_ischial nerve	RNA extraction and miRNA microarray analysis	array174	GSE52754_RAW.tar	GEO	GSE52754	http://www.ncbi.nlm.nih.gov/geo/query/acc.cgi?acc=GSE52754	Microarray data analysis	GSM1275593	GEO	GSE52754	http://www.ncbi.nlm.nih.gov/geo/query/acc.cgi?acc=GSE52754
No.6_interseptum	RNA extraction and miRNA microarray analysis	array175	GSE52754_RAW.tar	GEO	GSE52754	http://www.ncbi.nlm.nih.gov/geo/query/acc.cgi?acc=GSE52754	Microarray data analysis	GSM1275594	GEO	GSE52754	http://www.ncbi.nlm.nih.gov/geo/query/acc.cgi?acc=GSE52754
No.6_bone marrow	RNA extraction and miRNA microarray analysis	array176	GSE52754_RAW.tar	GEO	GSE52754	http://www.ncbi.nlm.nih.gov/geo/query/acc.cgi?acc=GSE52754	Microarray data analysis	GSM1275595	GEO	GSE52754	http://www.ncbi.nlm.nih.gov/geo/query/acc.cgi?acc=GSE52754
No.6_aorta	RNA extraction and miRNA microarray analysis	array177	GSE52754_RAW.tar	GEO	GSE52754	http://www.ncbi.nlm.nih.gov/geo/query/acc.cgi?acc=GSE52754	Microarray data analysis	GSM1275596	GEO	GSE52754	http://www.ncbi.nlm.nih.gov/geo/query/acc.cgi?acc=GSE52754
No.6_vein	RNA extraction and miRNA microarray analysis	array178	GSE52754_RAW.tar	GEO	GSE52754	http://www.ncbi.nlm.nih.gov/geo/query/acc.cgi?acc=GSE52754	Microarray data analysis	GSM1275597	GEO	GSE52754	http://www.ncbi.nlm.nih.gov/geo/query/acc.cgi?acc=GSE52754
No.6_white adipose tissue	RNA extraction and miRNA microarray analysis	array179	GSE52754_RAW.tar	GEO	GSE52754	http://www.ncbi.nlm.nih.gov/geo/query/acc.cgi?acc=GSE52754	Microarray data analysis	GSM1275598	GEO	GSE52754	http://www.ncbi.nlm.nih.gov/geo/query/acc.cgi?acc=GSE52754
No.6_brown adipose tissue	RNA extraction and miRNA microarray analysis	array180	GSE52754_RAW.tar	GEO	GSE52754	http://www.ncbi.nlm.nih.gov/geo/query/acc.cgi?acc=GSE52754	Microarray data analysis	GSM1275599	GEO	GSE52754	http://www.ncbi.nlm.nih.gov/geo/query/acc.cgi?acc=GSE52754
